# Supplementary material for: System Analysis Based on Lipid-Metabolism-Related Genes Identifies AGT as a Novel Therapy Target for Gastric Cancer with Neoadjuvant Chemotherapy
Source: Pharmaceutics. 2023 Mar 2;15(3):810. doi: 10.3390/pharmaceutics15030810 (PMC10051152; doi:10.3390/pharmaceutics15030810)
Supplement: Supplementary file 1 [file pharmaceutics-15-00810-s001.zip]

Archive with 2 entries (2 files):
- Supplementary Figure.pdf
- Supplementary Table.xls
